# Supplementary material for: Flavonoids of Tetrastigma hemsleyanum Diels et Gilg Against Acute Hepatic Injury by Blocking PI3K/AKT Signaling Pathway
Source: Mediators Inflamm. 2025 Jan 7;2025:4302130. doi: 10.1155/mi/4302130 (PMC11732288; doi:10.1155/mi/4302130)
Supplement: Supporting Information 1 — Table S1: The purity of the THF powder. [file 4302130.f1.xlsx]

## Sheet: 1
name	group	weigh(mg)	absorbance	volume(mL)	standard curve	Flavonoid concentration (mg/mL)	Flavonoid amount (mg)	flavonoid amount x̄ (mg)	purity(%)	SD
THF	1	12.19	0.54	10	y= 0.0823*x- 0.00003	0.044412	8.8824	8.73426	71.651	0.121
	2		0.522			0.0429306	8.58612
	3		0.531			0.0436713	8.73426
